# Supplementary material for: The Effect of Metalloestrogens on the Effectiveness of Aromatase Inhibitors in a Hormone-Dependent Breast Cancer Cell Model
Source: Cancers (Basel). 2023 Jan 11;15(2):457. doi: 10.3390/cancers15020457 (PMC9856755; doi:10.3390/cancers15020457)
Supplement: Supplementary file 1 [file cancers-15-00457-s001.zip]

Archive with 1 entries (1 files):
- cancers-2092413-supplementary.pdf
